# Supplementary material for: Optimization of Loop-Mediated Isothermal Amplification for Avian Influenza Detection
Source: Animals (Basel). 2025 Oct 15;15(20):2983. doi: 10.3390/ani15202983 (PMC12560903; doi:10.3390/ani15202983)
Supplement: Supplementary file 1 [file animals-15-02983-s001.zip]

Archive with 1 entries (1 files):
- animals-3868032-supplementary.pdf
